# Supplementary material for: Semi-field and surveillance data define the natural diapause timeline for Culex pipiens across the United States
Source: Commun Biol. 2022 Nov 27;5:1300. doi: 10.1038/s42003-022-04276-x (PMC9701209; doi:10.1038/s42003-022-04276-x)
Supplement: Supplementary file 4 — Supplementary Data 1 [file 42003_2022_4276_MOESM4_ESM.xlsx]

## Sheet: Figure 1B-Follicle size
Control	Cold	Dark	Diapause
76.356	82.47	64.701	77.129
70.314	85.331	71.9075	54.859
70.548	61.382	71.8315	59.742
67.942	73.7435	63.6615	63.162
76.415	72.292	73.1375	44.2675
73.2965	72.171	65.5945	62.9415
71.413	68.3025	67.3425	58.3162
79.9255	53.537	62.9935	61.0665
74.749	69.857	66.2295	63.323
70.572	79.8815	67.0155	63.495
73.646	71.743	64.65	58.19
82.91	73.562	78.543	80.64
76.419	91.812	66.9415	64.8225
70.877	82.2925	69.131	72.4945
67.959	72.915	78.17	56.1485
76.136	61.0695	58.923	51.199
86.125	64.1742	71.6	48.306
80.432	67.6195	62.3665	57.5235
76.677	65.477	68.012	49.1625
84.847	79.216	82.221	49.297
62.566	73.764	57.965	45.345
71.108	72.1911	64.2855	56.8155
74.478	74.791	62.308	51.382
69.301	67.7905	60.235	82.4475
68.232	67.146	67.2435	75.041
68.881	65.751	57.5875	53.0975
86.928	67.7475	64.508	63.667
81.62	76.109	63.479	62.804
60.058	69.3415	63.326	60.564
65.078	60.198	73.4115	66.282
62.239	66.09	66.0715	87.3085
60.924	62.977	66.507	75.045
66.823	66.854	62.852	77.3585
66.279	90.997	65.78	59.581
72.258	63.332	69.8165	55.831
81.227	78.294	67.544	64.224
67.777	83.576	76.182	66.722
75.49	63.21	74.99	73.278
77.3505	70.915	63.9565	62.5505
69.4735	67.929	64.773	73.3105
64.93	92.097	114.929	66.307
	73.846	81.475	72.151
	73.739	77.001	76.189
		72.599	57.276
		75.99	71.853
		83.385	59.947
		75.336	58.613
		76.4335	60.7035

## Sheet: Figure 1E-Wing length
Control	Cold	Dark	Both
2.98025	3.72362	2.92837	3.80247
3.29837	3.63443	2.75794	3.8916
3.26875	3.34258	2.96986	3.69479
3.15152	3.22477	2.8998	3.7398
3.16821	3.72612	3.00578	3.83752
3.27663	3.13502	2.8822	3.89235
2.97467	3.38351	3.05037	3.72299
3.10094	3.39583	2.97823	3.63329
3.20514	3.40522	3.15122	3.74419
3.05942	3.71972	2.79604	3.46433
3.02585	3.27803	2.79407	3.59347
3.05183	3.14758	2.7038	3.46031
3.15168	3.47713	2.68334	3.46476
3.01324	3.40321	2.81806	3.74227
2.97634	3.2873	2.90038	3.6548
3.23364	3.71542	2.73882	3.88046
3.27671	3.26835	2.92978	3.64724
3.15047	3.40101	2.96508	3.71331
3.16256	3.25245	2.78783	3.72688
3.01776	3.31748	3.0654	3.70067
3.24406	3.3843	2.90226	3.39895
3.16173	3.40947	3.01415	3.79909
3.33718	3.22363	2.74824	3.63153
3.29747	3.27539	2.71449	3.82497
3.20764	3.40606	2.94554	3.60602
3.32496	3.46217	2.90377	3.677
3.07431	3.19906		3.86426
3.15625	3.38324		3.63263
3.02238	3.55208		3.67644
3.22992	3.4061		3.86524

## Sheet: Figure 1F-% BF
Control	Cold	Dark	Cold/Dark
100	43.75	88.89	27.5
94.44	47.62	90.47	0.05
97.5	54.55	84.21	16.666

## Sheet: Figure 2A and 2F- Temp-Photo
Week	Temperature	Photoperiod
20	15.46	14.53
21	16.09	14.75
22	18.13	14.93
23	18.99	15.08
24	21.02	15.18
25	21.8	15.23
26	22.48	15.22
27	22.61	15.17
28	23.26	15.05
29	23.64	14.9
30	23.4	14.7
31	22.86	14.48
32	22.41	14.22
33	21.93	13.95
34	21.68	13.65
35	21.74	13.35
36	21.52	13.03
37	18.69	12.71
38	17.59	12.38
39	15.62	12.05
40	14.59	11.73
41	12.7	11.4
42	10.36	11.08
43	9.24	10.76
44	7.2	10.46
45	5.49	10.18

## Sheet: Figure 2C-2020 Follicle 
Week 30	Week 33	Week 36	Week 39
68.457	62.276	71.512	75.854
64.6815	71.2615	68.005	93.144
72.912	73.22	91.42	97.017
75.3995	69.53	74.939	49.031
67.077	66.7125	83.5935	41.099
67.327	79.9725	79.7185	46.583
63.691	69.3675	88.8155	48.122
63.356	85.5625	95.318	49.394
66.5055	74.9865	106.103	50.941
65.521	62.583	77.2315
67.1015	59.825	107.323
69.056	68.603	72.191
64.4305	63.644	78.041
64.003	67.0075	120.884
77.875	65.063	66.7695
66.908	62.622	64.461
67.677	67.0315	80.917
92.327	71.926	64.119
63.577	65.634	72.503
63.043	62.59	59.622
63.0325	61.178	60.379
65.295	67.005	61.831
66.263	66.477	69.447
78.609	84.1135	72.098
65.59	79.421	140.084
68.5955	75.039	95.554
64.388	94.9235	98.855
66.8595	84.896	65.713
64.574	82.248	62.507
66.408	88.279	103.195
104.728	63.2255	53.283
68.7995	57.363	66.628
75.308	61.18	67.338
63.4995	70.509	49.886
82.713	64.577	50.972
69.947	64.1075	80.302
71.421	69.329	54.859
76.415	65.099	71.591
67.8785	80.517	69.637
70.371	74.629	62.624
68.802	79.1395	61.878
66.6175	69.141	51.476
70.777	66.22	42.996
71.2455	67.656	70.215
69.43	67.114	63.842
74.615	72.365	63.871
61.478	67.571	82.304
69.056	61.921	45.422
70.333	67.0345	59.702
64.69	66.303	42.702
78.379	63.552	42.318
78.569	78.14	48.647
77.967	65.302	46.401
72.261	65.024	49.769
74.411	71.401	65.13
89.5265	84.1975	50.074
79.836	64.677	48.127
	68.2885	72.51
	73.0195	48.902
	84.438
	64.971
	91.73
	76.028
	86.636
	65.932
	63.4125
	79.4045
	71.124

## Sheet: Figure 2D-2021 Follicle
Week 30	Week 33	Week 34	Week 37	Week 38	Week 39
72.36	70.23	43.82	72.14	65.7	43.86
63.9955	78.33	68.51	78.02	40.43
73.406	76.32	71.7	72.05	41.41
85.97	76.72	77.12	56.99	43.69
69.725	78.14	62.65	67.61	48.46
57.44	71.45	71.85	63.52	61.25
76.12	64.86	66.99	60.53	40.65
82.85	60.39	68.31	49.05	31.71
64.2	72.55	71.35	71.89	35.29
70.46	79.48	73.09	55.49
71.75	70.7	80.36	56.4
66.11	61.71	64.41	38.78
68.98	66.9	66.12
61.93		78.2
71.99		68.92
69.58		77.02
62.94		76.77
62.91		73.3
57.04		71.5
71.93		78.29
90.75		74.16
80.24		75.44
68.92		109.9
69.06		118.99
76.95		76.67
84.44		71.08
		90.24
		83.43
		91.92
		75.34
		82.58
		68.65
		68.47
		85.35
		75.98
		68.75
		78.33
		71.01
		80.05
		70.62
		81.79
		71.93
		85.34
		77.49
		77.47
		77.96
		78.23
		76
		58.55
		60.08
		81.88
		63.39
		71.31
		66.88
		76.26

## Sheet: Figure 2E-Diapause %
Week	2020	2021
30	0	0
33	0	0
34	0	2
36	20
37		17
38		54
39	60	100

## Sheet: Figure 3A-Iowa NJLT
Week	2016	2017	2018	2019	2020
20	1.47059	1.20588	0.851852	0.6
21	4.97143	4.5	3.09375	0.457143
22	21.5294	4.94286	7.54545	6.425	0
23	34	3.55319	12.7429	6.61364	0
24	12.4667	3.12698	3.8254	13.6269	0
25	6.39474	3.80357	1.76191	7.59091	0.057143
26	3.49231	2.24193	1.06349	4.19444	0.012195
27	1.86154	1.68853	1.19048	3.9	0
28	1.4058	2.21312	2.57143	3.26471	0
29	1.54667	2.01613	3.65079	1.4	0
30	1.45206	2.9322	4.64516	2.21739	0.030612
31	1.79221	1.35593	2.88889	1.95	0.020408
32	2.21667	1.65574	3	1.15714	0.020833
33	1.98214	0.603175	1.19048	1.07353	0
34	2.61905	0.391304	1.19048	1.24286	0.035714
35	7.31746	1.20408	4.19048	2.32857	0.125
36	5.17544	1.49123	3.33333	2.25714	0.673469
37	5.03175	1.55738	7.88889	1.92857	0.670213
38	8.59016	2.26667	6.28571	2.28571	0.265306
39	8.34146	2.2449	2.69091	2.30645	0.102041
40			2.3	7.03704	0.029851

## Sheet: Figure 3B-Iowa Gravid
Week	2016	2017	2018	2019	2020	2021
20	1					1.08333
21	2.25	7.6				2.13542
22	2.08333	2.04546	0.25	4.46667		3.68254
23	2.3	1.17708	1.06667	3.35556	1.08333	4.70476
24	1.78947	3.15909	2.97619	2.29762	2.16667	10.45
25	3.41146	2.76471	3.61111	1.86364	3.02222	7.04167
26	1.98765	2.13333	1.42857	1.96795	7.25641	7.58444
27	2.22126	2.92983	1.11667	4.55098	4.4881	10.5156
28	2	2.36667	2.82895	2.78788	5.2	6.88519
29	2.42222	4.96429	4.11806	6.30303	15.0163	6.67045
30	2.70513	2.72222	3.72917	4.53378	7.99167	8.42
31	2.0303	3.77778	4.79545	4.125	9.84108	9.16288
32	6.24444	2.35539	4.12821	3.05	15.7018	13.5813
33	3.60353	1.95454	4.67593	1.41667	10.8974	13.6354
34	4.32258	2.41493	3.36458	2.75	6.4	8.47826
35	5.84375	1.71111	3.26667	1.8	12.4958	4.37429
36	5.56151	2.24	2.21444	1.05303	11.8382	5.125
37	2.36111	2.33333	3.25	1.36667	1.89682	5.03333
38	1.26191	1.73077	1.47778	1.79487	1.49123	4.65774
39	1.30833	1.25	1.16667	1.33333	2.1	9.67391
40	1		1	1	1.51191	5.95455

## Sheet: Figure 4A-CA
Week	2005	2006	2007	2008	2009	2010	2011	2012	2013	2014	2015	2016	2017	2018	2019	2020
30	30.895	43.2819	40.6346	38.883	21.1031	11.8954	25.675	20.907	24.7421	34.7297	21.5622	8.38353	22.8904	20.5325	31.0495	22.8193
31	40.0255	29.9091	36.2679	40.9406	16.4239	11.2576	19.024	19.2838	30.4275	34.2184	22.2951	23.1059	20.2565	20.0574	22.2422	18.1307
32	48.9381	32.9918	29.2282	35.7616	13.9975	11.1635	22.7845	22.9255	21.9356	33.6974	17.3713	18.9184	18.5154	26.2102	10.9848	17.4796
33	32.6569	31.3397	34.2985	38.9732	18.1104	9.07851	16.7169	20.4594	16.2458	23.5765	14.8666	16.0162	14.9266	17.224	19.1772	15.3775
34	27.5238	22.1758	40.7946	36.2565	17.5106	7.30202	16.5332	18.2486	19.5172	22.6394	13.4119	10.9117	21.1178	18.0725	18.6425	14.182
35	25.2597	23.6247	46.8019	31.3119	14.8965	8.83535	18.3028	11.677	15.8302	27.3141	15.3453	10.9338	16.6755	16.375	16.1112	15.6628
36	21.35	52.3341	55.3959	27.3141	21.8664	6.32184	23.4856	15.131	17.2933	23.8797	15.3083	10.2802	16.4338	15.4456	12.4244	10.6969
37	15.1957	32.4183	89.4167	16.8259	9.91897	7.45357	15.2265	11.671	10.761	17.4713	14.6775	8.94326	15.0131	15.0818	9.47521	16.5592
38	17.6369	13.4861	43.7093	29.5086	8.84081	5.56698	24.6663	12.312	10.3398	11.6907	17.7118	11.1381	13.5636	12.492	8.3321	12.777
39	17.8894	28.5664	33.8773	16.224	12.5934	7.31875	13.7929	13.701	10.6919	19.3509	19.9369	10.3333	12.7866	15.3263	9.29384	14.9435
40	20.4911	31.6012	46.9069	20.7692	8.19568	7.77834	15.9798	10.5592	8.60057	19.0469	16.449	8.55053	13.2801	13.793	8.46452	17.8349

[truncated: 7 more sheets: Figure 4A-CO, Figure 4A-CT, Figure 4A-IL, Figure 4A-MN, Figure 4A-PA, Figure 4A-VA, Figure 4B-% change]
